# Supplementary material for: Morphology of Meibomian Glands in a 65-Year-Old Norwegian Population without Dry Eye Disease
Source: J Clin Med. 2022 Jan 20;11(3):527. doi: 10.3390/jcm11030527 (PMC8836511; doi:10.3390/jcm11030527)
Supplement: Supplementary file 1 [file jcm-11-00527-s001.zip]

Archive with 1 entries (1 files):
- jcm-1547565-supplementary.pdf
